# Supplementary material for: Postprandial transfer of colostral extracellular vesicles and their protein and miRNA cargo in neonatal calves
Source: PLoS One. 2020 Feb 28;15(2):e0229606. doi: 10.1371/journal.pone.0229606 (PMC7048281; doi:10.1371/journal.pone.0229606)
Supplement: S4 Table — Dam, calf pairs are denoted by (A)-(C); sample types are abbreviated as follows B = unfractionated blood, BC = blood cells, EV = extracellular vesicles, M = unfractionated colostrum, MC = colostrum cells; time points are denoted as 0h-9-12h. (XLSX) [file pone.0229606.s005.xlsx]

## Sheet: Parent_miRNA_1mm_Sum_Readcount
miRNA	(A)CalfB0h	(A)CalfB1h	(A)CalfB3h	(A)CalfB6h	(A)CalfB9-12h	(A)CalfBC0h	(A)CalfBC1h	(A)CalfBC3h	(A)CalfBC6h	(A)CalfBC9-12h	(A)CalfEVB0h	(A)CalfEVB1h	(A)CalfEVB3h	(A)CalfEVB6h	(A)CalfEVB9-12h	(A)DamB0h	(A)DamEVM0h	(A)DamM0h	(A)DamMC0h	(B)CalfB0h	(B)CalfB1h	(B)CalfB3h	(B)CalfB6h	(B)CalfB9-12h	(B)CalfBC0h	(B)CalfBC1h	(B)CalfBC3h	(B)CalfBC6h	(B)CalfBC9-12h	(B)CalfEVB0h	(B)CalfEVB1h	(B)CalfEVB3h	(B)CalfEVB6h	(B)CalfEVB9-12h	(B)DamB0h	(B)DamEVM0h	(B)DamM0h	(B)DamMC0h	(C)DamB0h	(C)DamEVM0h	(C)DamM0h	(C)DamMC0h	(C)CalfB0h	(C)CalfB1h	(C)CalfB3h	(C)CalfB6h	(C)CalfB9-12h	(C)CalfBC0h	(C)CalfBC1h
bta-let-7a-5p	220198	75608	140604	85957	117722	112383	57999	77315	115090	179617	611	12202	50441	19999	8964	157658	179897	56781	41	117382	194576	133392	162480	92839	91905	79060	91479	100345	121495	18099	17805	25358	47522	15825	202689	70114	66	26202	233314	116624	74797	38590	168205	125820	92684	109886	149550	234139	127108
bta-let-7b	4466	2018	4041	2524	4498	1894	1055	1173	1618	2658	156	5196	16738	5933	2606	29862	80350	45179	2	3940	6252	5926	8245	9150	5559	2103	5784	6037	5212	3244	5065	5012	10760	3023	30963	44550	3	30446	40094	65048	56704	23418	5144	3734	3318	3835	5802	7304	2971
bta-let-7c	1654	756	1202	796	1596	793	453	518	798	1230	21	923	4616	2333	1289	2245	13519	6569	0	1009	1741	1199	1757	1441	1103	554	1874	1953	1446	818	1362	2181	5246	1833	2779	6146	1	5187	3064	7248	5346	3653	1227	973	927	1017	1332	2219	979
bta-let-7e	5983	2165	4666	2473	3863	3077	1445	1905	2555	4073	26	790	3669	1282	662	3910	11473	4379	1	3330	5570	3295	4482	2825	2733	1711	2634	3189	3129	939	1115	1787	3230	899	5448	5423	2	1485	8221	9311	5336	2210	4098	2720	1769	2970	4468	5892	3045
bta-let-7f	407806	161214	262923	189022	188020	350258	251369	287531	525701	723901	970	8811	42234	14331	7210	409816	179489	62170	102	311355	362194	234584	277661	130793	118369	224407	76557	90162	183121	23345	14364	32318	45119	23269	431440	71503	130	22457	600163	123600	104266	89827	442146	337667	263625	305699	345724	325602	200467
bta-let-7g	341623	134854	254475	177985	212293	263079	193616	212791	413664	532119	757	6523	29386	11073	5481	251809	138745	59629	70	240510	307546	221083	281320	191750	123739	160274	71202	82656	191389	18952	12549	23837	29421	14597	290055	58035	125	36768	340274	103260	96716	74288	333161	241124	238495	244898	300441	290559	157883
bta-miR-100	219	85	85	98	82	39	32	39	73	68	8	601	4799	2475	1629	375	403	166	0	161	157	159	178	98	18	39	19	19	39	836	598	3146	4945	3328	125	103	0	114	241	211	160	71	188	182	213	183	153	22	15
bta-miR-103	311244	69838	205480	128773	161230	43521	26989	32113	85458	97308	76	484	2492	1250	419	404095	31659	13751	7	130958	216461	156239	240292	166884	20963	18128	19345	18012	64201	1499	1106	3488	2792	1374	307314	11044	69	3938	392855	25213	31588	7775	112910	72802	42512	56801	95992	51223	25642
bta-miR-106a	9312	3488	6473	3705	3265	1556	1199	1289	3709	3705	4	39	167	66	39	2271	2725	1085	1	1901	3197	4919	5201	5885	837	807	350	386	1789	90	85	188	211	65	1443	809	3	272	3032	2252	1667	215	8306	6312	5120	4340	6024	2945	1318
bta-miR-106b	58454	46274	44271	30350	16241	6205	4995	5122	12594	12877	11	55	337	236	60	42407	3560	1722	2	21956	26941	60489	46499	64781	2514	3100	779	1037	5014	175	81	395	225	116	21739	1294	20	95	52836	5589	6548	550	70203	62799	62395	41707	46373	6734	2844
bta-miR-107	73795	32145	54877	35328	33038	5078	3704	3639	9233	10066	12	61	348	221	89	87565	5166	2745	1	28276	45132	54645	65201	75198	2910	2342	1396	1511	6977	190	139	638	447	154	63548	2098	32	834	117044	5166	5860	1070	47442	36175	31593	28087	37727	6275	2529
bta-miR-10a	916	480	381	365	263	896	715	657	1060	1455	17	926	3494	1109	393	1056	9	6	0	641	510	457	512	178	227	506	160	225	292	905	1027	1724	3038	1446	692	1	0	14	1725	151	451	288	1018	958	823	968	895	561	370
bta-miR-10b	230	112	90	93	45	128	101	101	91	138	64	6067	21835	7099	2801	296	5	2	2	125	125	128	129	85	39	96	21	33	55	6484	5569	11845	18278	7968	136	1	0	4	194	14	7	11	216	196	223	232	187	43	45
bta-miR-122	707	276	509	251	151	198	143	256	97	155	58	2037	7178	1471	329	246	2	5	1	1079	2789	1021	2054	518	302	1133	436	1017	564	16557	35842	12518	38763	12120	189	2	1	11	153	2	2	12	80	101	144	386	130	41	33
bta-miR-125b	2679	1410	1332	1131	793	757	615	608	976	1363	16	405	2415	1270	717	7590	10468	2753	2	1162	1279	2803	2228	2342	878	612	412	485	921	505	860	2011	3041	1168	2953	2832	2	2691	8735	4501	2629	599	2819	2661	2856	2154	1976	929	514
bta-miR-126-3p	1046	629	556	506	320	653	546	536	1222	1382	76	4877	30504	8431	3621	173	19	8	6	184	208	309	274	222	116	158	59	65	158	7805	5856	30834	29758	9061	98	5	0	1	148	17	18	20	1030	1214	1434	1093	1072	490	222
bta-miR-126-5p	19	7	7	7	3	11	8	10	25	23	2	94	842	281	109	9	1	2	0	2	5	11	2	6	5	2	1	1	4	181	240	1521	1186	358	1	0	0	2	3	1	3	2	20	22	14	14	15	12	8
bta-miR-127	65119	31780	37275	28953	37475	186308	148228	157695	168081	245823	292	2990	8156	5547	1826	161	11	10	43	24686	26066	30678	30134	23968	64391	76514	37140	43780	76187	2723	2569	3385	4634	2983	105	15	15	14	347	15	19	151	79223	79795	87896	75017	66230	261829	136177
bta-miR-128	77015	36380	32064	26057	34276	38680	29978	29502	42174	62845	112	1670	5364	2108	1021	49930	701	303	16	41879	49382	33623	33633	20174	23224	25043	13438	19150	25011	2812	2013	3968	4427	1309	35399	225	19	525	35553	169	626	383	44591	44724	40188	50609	47849	34830	18682
bta-miR-1306	3668	2118	1555	1396	1246	734	481	443	590	875	4	27	43	63	11	3102	43	8	0	1422	1666	2070	1866	1753	2490	380	808	566	1041	120	113	195	87	205	1484	7	0	5	1975	18	54	9	2879	2566	2597	1907	2158	2158	1109
bta-miR-1307	26347	13372	14655	11972	17175	6321	4995	5263	7774	11259	31	418	1163	783	297	10414	1308	523	6	12125	13224	17637	16877	10941	3684	3927	2552	3104	3893	623	907	909	1428	774	6490	530	4	186	6620	647	1280	174	17635	19678	25944	19154	16019	5831	3485
bta-miR-1343-3p	2076	758	1321	951	1349	905	733	685	742	1122	5	100	178	164	52	1170	94	83	0	1138	1614	1506	1604	1795	2946	675	1605	1265	1167	158	199	144	202	97	669	62	1	40	738	72	126	11	1964	1833	1754	1498	1470	2690	1590
bta-miR-134	4029	2655	2618	2029	2881	2492	2228	2368	4003	5019	5	28	85	40	10	8	0	0	1	2148	2105	2289	2631	1665	529	1200	380	467	1109	45	31	32	38	25	11	1	1	0	30	0	0	3	5031	5123	6166	5684	4882	2943	1620
bta-miR-1388-5p	98	44	62	46	62	114	110	80	151	183	1	26	414	157	94	137	21	21	0	90	66	100	104	119	42	77	12	31	47	47	20	485	613	279	60	6	0	52	165	13	43	47	138	136	165	152	113	63	45
bta-miR-139	176	131	85	66	90	52	45	46	106	134	5	115	578	217	70	111	95	16	0	68	101	126	110	64	36	34	13	15	48	229	234	953	756	440	67	38	0	9	156	31	36	12	213	208	187	170	151	61	25
bta-miR-141	1	3	0	2	0	0	1	0	1	0	0	12	312	208	117	7	7795	5013	0	0	1	3	7	6	0	0	0	0	1	5	7	319	314	142	1	2357	0	404	8	7377	4064	457	2	3	2	5	3	0	0
bta-miR-142-3p	8693	8380	4239	5515	1811	14576	13791	9993	25533	28854	18	276	1234	527	249	5852	16	209	3	3020	2663	7054	5047	4162	5497	6435	1492	2291	7286	545	326	1345	1053	254	1870	6	4	83	7297	214	3545	2314	10153	11798	14022	9084	9187	7267	3993
bta-miR-142-5p	277717	190738	131566	124048	67588	32043	23613	25457	38279	57185	87	788	3512	1620	662	145424	211	477	8	117679	98811	165135	187013	131599	19557	22297	6054	8724	29620	1666	1118	3794	3013	681	59773	74	72	579	172775	1893	15567	6760	259038	288274	373014	269768	237841	39311	16365
bta-miR-143	477	168	332	163	185	344	256	257	334	544	9	287	1106	255	152	1565	437	298	0	340	465	370	427	406	101	305	52	75	151	1493	824	1581	1718	677	750	55	0	81	2250	219	446	162	889	670	434	508	545	265	225
bta-miR-144	356047	524184	312304	376162	106834	33301	30732	20206	38476	39026	44	273	1918	699	341	190282	94	145	6	238463	128097	237249	192011	237958	13001	8300	2395	3748	13013	312	180	730	522	104	71022	107	187	1	242518	108	369	438	633634	712048	983996	757654	632685	13390	7922
bta-miR-1468	11857	4205	5166	3981	5197	20035	16202	16808	11445	26746	69	1954	6459	2455	1024	758	115	50	5	5037	5784	4578	4455	2282	5954	11654	9385	10368	5777	1214	1654	2495	4480	1283	354	59	2	87	459	45	85	88	8283	7127	6578	8049	6785	12182	9971
bta-miR-148a	36475	25069	23276	24613	18205	182595	166462	150845	212693	331178	384	4710	18627	7433	3981	35674	275716	137366	62	43055	26228	27276	26661	18020	50566	132438	27494	39190	54091	12257	5692	12376	17271	9421	19025	102516	21	311090	31206	215988	109190	602902	37351	38023	40221	47344	39640	70975	46034
bta-miR-150	4574	2718	1987	2579	2452	1700	1183	1352	3118	4762	13	230	847	559	323	9237	87	175	1	2458	1726	3427	2937	2336	1521	960	386	454	2082	4945	2591	7189	4201	3855	2529	29	2	610	5845	41	237	439	4110	3376	5679	2679	3436	1708	695
bta-miR-151-3p	21088	10079	13609	9847	14481	103891	94653	97464	123648	185842	252	3180	8578	3724	1523	22590	8184	2154	38	13993	12846	15480	15163	19351	35880	70150	23754	29275	44690	5476	2710	4653	6127	3454	12817	1622	9	11244	13615	5166	3172	17214	18898	17945	15875	14594	15742	60541	38614
bta-miR-151-5p	5423	5385	3289	2683	2218	760	706	639	1359	1637	2	22	73	54	35	5033	1069	634	0	2259	3668	5871	3705	3719	390	467	128	205	630	41	38	62	88	48	2759	513	3	70	4089	872	757	59	4444	4655	5914	4384	4464	2520	337
bta-miR-152	178	109	173	109	85	265	214	225	333	474	1	160	807	301	176	393	3981	2616	0	114	165	168	223	314	112	171	55	69	210	275	263	901	988	501	226	1299	0	3471	476	3210	1967	2590	222	204	143	148	186	233	155
bta-miR-154c	37369	15342	18692	15551	29178	7495	5547	5977	9691	13317	20	118	414	197	84	79	4	4	0	16293	18307	14057	18732	15812	3476	3739	1518	2052	5355	156	153	284	293	119	37	5	7	1	102	4	6	7	32483	32495	31681	35830	38450	10915	5099
bta-miR-181a	22968	12471	10787	9245	11241	5662	4507	4271	7491	9879	18	436	1866	827	423	12770	28692	11028	1	8176	8573	12542	13042	12855	5768	3002	2030	2330	5647	833	679	2302	2318	954	7178	7062	5	4677	13673	10068	11559	2050	17587	18884	23639	15140	14136	7844	3517
bta-miR-181b	1038	589	697	508	562	684	507	514	984	1298	3	96	429	163	73	728	2975	1458	0	423	517	696	706	731	509	388	214	253	624	179	224	446	465	188	572	919	0	1182	991	989	1606	514	1127	983	1165	912	970	1014	441
bta-miR-182	12	2	4	5	5	16	25	18	35	39	0	25	433	159	113	7	11347	5770	0	8	4	8	7	6	7	8	13	4	8	3	5	145	199	106	2	3684	0	3805	1	9875	5656	5196	12	5	5	4	4	7	4
bta-miR-183	3	1	2	1	2	2	3	3	2	6	0	17	325	140	81	2	7519	3456	0	2	3	3	0	2	2	3	1	3	1	5	2	89	163	80	0	2531	0	1887	2	5714	2979	2483	2	3	0	4	3	1	0
bta-miR-185	481032	149732	307296	235220	270293	86438	55718	62978	187253	195074	190	834	5140	1876	949	404250	2153	1176	18	238915	234435	264983	331092	214843	30911	31972	16935	20078	80157	2729	1357	4516	3344	1701	234760	807	111	900	377456	2225	4870	2638	367766	306608	195900	259633	271696	84927	42465
bta-miR-192	8639	3736	5928	4731	5047	13713	12656	10852	18371	25625	60	13364	265261	121073	94104	7542	1717	730	15	6861	5758	5604	6463	8163	5386	7933	2419	3395	5974	3903	4327	184677	260329	131246	3983	622	3	1100	6611	1612	2404	3453	9015	7611	7147	7758	8001	7792	4640
bta-miR-194	1425	906	1107	741	405	1206	980	902	2418	2465	5	1646	42856	25326	19548	1217	710	366	3	250	480	1583	1285	3772	591	513	180	223	1154	341	1042	69172	75216	30740	541	175	1	195	1873	936	1786	290	1859	1597	1335	921	1437	1746	815
bta-miR-199a-3p	17089	10722	11209	8311	5167	10517	8300	8649	18399	21533	28	167	897	348	158	17580	35	27	4	8316	10677	13898	13377	11174	6627	6236	1787	2130	10366	1031	625	2193	1371	634	10368	6	10	25	15004	17	71	274	15832	15649	16137	13011	13046	12543	5296
bta-miR-199a-5p	48	15	38	27	14	25	24	37	40	52	1	13	103	30	21	67	3	1	0	40	37	69	57	55	22	34	8	13	31	39	29	160	99	98	20	0	0	0	33	2	3	0	42	42	67	49	49	15	9
bta-miR-199b	15778	9488	11915	11907	5869	13071	11882	10741	25539	27969	33	273	956	476	212	22287	14	20	6	11079	9631	19317	15631	12403	5202	7273	1475	1980	6690	707	332	804	721	319	8492	14	3	12	11111	21	66	498	18472	20643	26095	16691	16778	6748	3584
bta-miR-199c	23188	14072	15839	11275	9822	15012	11789	12577	22853	28626	32	153	817	366	173	23464	26	37	4	15713	18088	17688	19339	14244	9930	8809	2373	3162	15153	812	517	1480	1042	498	16461	17	3	25	21828	10	71	624	18800	17802	17192	18171	18729	19906	8019
bta-miR-19a	10282	10919	5418	6622	1736	2900	2733	1969	5357	5498	8	48	256	162	62	6723	1292	854	0	6265	4160	7424	4868	2013	1216	1253	287	413	1461	101	53	249	223	59	2381	487	10	73	6714	1769	1517	413	16106	20055	19462	14894	13207	1692	820
bta-miR-19b	21531	25269	10701	12512	3930	3744	3428	2465	6569	6958	8	64	359	222	98	15419	12831	7802	0	11277	8040	16802	11143	4989	1966	1563	361	503	2707	172	91	550	430	137	5009	6529	11	608	15508	13352	10813	1296	28641	33902	37445	25926	23502	2848	1196
bta-miR-200a	35	3	6	24	4	1	0	0	0	0	0	315	6374	3062	2276	31	289081	114958	0	9	3	8	33	5	0	0	1	3	0	102	158	7204	8548	5333	4	104183	2	11894	31	258238	108508	10343	31	32	45	39	27	1	1
bta-miR-200b	22	2	10	11	9	1	2	3	2	11	3	578	11480	6325	4402	25	222652	75504	2	6	8	12	30	10	5	2	1	6	7	136	340	11847	17858	9077	0	66710	1	35345	27	142477	67440	19997	30	17	29	28	33	2	3
bta-miR-200c	38	10	24	15	17	18	14	17	40	37	2	385	7780	4980	3736	46	70954	33952	0	8	12	13	30	21	10	8	4	10	17	81	261	9778	14838	6337	30	24124	0	8762	41	39202	30538	5250	21	19	18	29	29	20	9
bta-miR-204	88	25	28	23	19	51	37	30	38	64	0	23	287	275	175	174	0	0	0	71	70	65	48	20	40	45	32	35	30	43	84	405	503	437	121	0	0	1	142	0	1	0	77	79	65	70	77	49	28
bta-miR-20a	214957	91931	132227	86148	56785	25017	18335	19381	55732	57088	58	477	2421	1131	516	180639	25394	10054	9	74202	116329	139843	138398	98000	12917	11001	4996	5301	30819	1268	1059	3643	2657	837	115592	8343	50	1754	262661	30108	19797	3970	218461	159461	106119	117833	154814	50799	23387
bta-miR-20b	4110	2495	2872	1809	1362	1833	1437	1497	4097	4229	3	47	190	114	48	2357	1819	796	0	1189	1829	2931	2846	3516	1143	1003	406	478	2092	124	126	280	252	82	1538	533	2	232	3032	1666	1348	263	4542	4562	4041	3013	3549	3229	1341
bta-miR-210	3483	2120	2308	1707	2019	2489	1944	2126	3276	4236	3	114	509	356	211	277	2046	1553	4	1416	1582	2094	2329	2924	1085	1213	411	620	1514	148	214	707	1021	474	120	938	0	701	256	1616	3541	848	3831	3308	3286	2764	3106	2354	1116
bta-miR-215	243	121	149	198	145	287	262	252	426	680	10	6195	132020	53769	38878	377	399	206	6	183	145	196	276	298	107	172	62	87	159	956	1961	71234	113071	50479	125	132	1	89	348	409	202	205	245	236	320	373	363	133	87
bta-miR-21-5p	137391	98441	75189	82719	42646	156540	129858	105835	266134	292959	553	14508	64127	20414	11046	204189	254599	182099	39	90436	72609	89384	84103	50382	63024	87988	18454	32386	73689	26235	23203	61670	82714	29144	109596	63046	51	49237	247440	285756	523025	187144	181772	166311	158743	153851	155988	115617	58978
bta-miR-221	23386	9817	15493	10981	7951	10464	7250	8122	15785	19134	27	279	1060	493	256	15620	191	275	2	6310	9898	21343	18426	19926	7146	4592	1973	2023	9853	1108	1137	2591	2125	1105	7026	25	12	503	13214	2074	6484	992	26812	23686	28500	17238	16527	19402	8589
bta-miR-222	2582	1504	1571	1008	779	1974	1672	1534	2685	3124	10	213	741	402	132	2239	40	83	0	839	1218	2025	1786	1915	1731	1272	1126	1424	1772	248	409	674	828	289	1016	6	1	104	2447	210	1028	236	2996	2962	2534	2381	2195	2932	1485
bta-miR-223	5048	4484	1781	2207	567	1544	1308	888	3740	2799	2	11	90	99	17	11748	407	500	1	1067	1243	3971	4263	4991	800	577	80	166	2925	464	277	2286	1063	1670	4566	30	1	602	17731	7037	67472	11337	3947	3220	2519	3177	6685	1128	312
bta-miR-22-3p	13082	10515	7521	6232	7700	1719	1431	1422	2131	3326	12	375	1661	829	402	13969	16984	8175	1	9001	9095	10090	11913	11803	1461	1711	757	1133	1988	774	565	1929	2988	1652	9058	6840	2	3530	13668	16998	12827	1448	9090	8482	11065	10148	9971	1662	953
bta-miR-224	39	8	29	16	41	28	6	12	7	19	1	77	461	182	64	27	193	54	0	74	119	62	89	102	369	96	318	340	250	221	241	437	477	223	19	76	0	411	18	122	60	122	27	17	26	33	34	192	85
bta-miR-2284j	45	16	26	17	25	47	31	37	51	81	0	1	7	1	4	59	10496	5737	1	15	22	23	32	23	9	29	8	10	23	3	7	4	7	4	24	3773	0	2574	41	9035	4758	1548	39	33	57	26	21	31	23
bta-miR-2284x	10039	3647	6876	4936	7357	17506	13141	15495	19698	30333	38	328	1723	889	468	4857	5039	2316	1	4401	5172	5096	5381	5281	6050	8731	3084	3777	11544	834	648	1716	2266	1439	2651	2254	3	9229	3857	4885	3182	7762	9246	7933	10435	8589	7977	19518	10453
bta-miR-2284y	3412	1493	2187	1750	2960	2535	2003	2233	3070	4287	6	51	286	186	86	1688	2959	1462	1	1719	1824	1770	2166	2013	875	1235	433	517	1956	138	118	375	484	233	928	1089	1	2618	1142	3517	1899	1897	2989	2816	4083	3073	2649	2706	1298
bta-miR-2285aa	1326	421	1365	803	1705	3224	2593	2942	4125	5997	7	42	210	95	40	1210	84	55	3	691	960	850	1247	1770	841	1608	583	717	1690	75	52	105	150	74	689	30	1	107	1020	69	228	398	1062	861	825	804	1188	3118	1753
bta-miR-2285b	465	290	426	351	285	3311	3062	2999	4989	7093	6	57	173	60	22	596	26	26	1	250	250	276	356	488	771	1743	430	560	1198	93	42	91	131	54	233	9	0	56	541	53	226	551	599	546	724	527	662	1827	1163
bta-miR-2285t	69	16	41	32	36	174	140	113	201	235	0	2	26	3	0	326	32551	23200	3	28	28	13	47	45	31	71	22	37	87	54	15	27	46	16	85	9293	0	49302	340	37655	20376	60552	22	15	7	19	49	47	24
bta-miR-23a	1746	706	1078	893	802	684	484	557	1278	1267	3	20	143	73	35	2879	7345	3710	0	552	791	1352	1590	1749	199	321	62	76	1061	178	161	904	502	413	1519	3089	0	6688	3797	10383	13821	6938	1606	1179	1467	996	1719	798	335
bta-miR-23b-3p	2283	1109	1431	1101	926	1107	902	1053	2070	2467	2	18	221	130	56	3407	12527	3886	1	637	955	1858	1722	1669	495	587	119	156	1321	93	117	769	530	557	1623	3499	0	1419	2081	7154	3902	998	1610	1379	1589	1065	1234	1097	472
bta-miR-24	46	28	38	35	11	27	38	30	50	59	0	7	35	11	13	160	47	28	0	39	25	48	49	39	20	22	6	4	18	7	7	31	37	11	53	16	0	27	76	42	32	10	55	60	58	48	51	18	7
bta-miR-25	268571	161280	143975	117946	104578	751902	630465	664337	1124788	1570930	2243	22432	76598	37448	15627	222725	16757	5697	213	98853	115840	187762	152166	142889	305945	424763	207743	266250	439296	35071	24515	35015	42911	19504	94516	5781	88	23495	186031	16109	16105	30156	264228	246019	278747	213048	193695	718876	354597
bta-miR-26a	201953	89869	110667	76347	86795	107165	73349	76835	108188	181531	303	4892	29157	12841	7085	125517	195653	62524	26	62513	100074	107739	125175	172541	96635	74083	33667	46648	107914	10673	7924	36296	37107	13660	75443	60478	45	23743	154070	144044	118117	43778	144036	111618	108015	119994	165540	156573	68054
bta-miR-26b	2873	1495	1678	1298	1337	4271	2654	2908	4000	6713	33	651	6063	2492	1636	2915	19283	10603	1	986	1465	1865	1816	3089	7593	3302	3700	5069	6476	1266	1206	9052	9531	3002	1883	4520	2	3262	3606	24562	40968	11219	2229	1848	1886	2073	3068	11583	4040
bta-miR-27a-3p	6369	4867	2707	2810	1553	3818	3024	2417	6025	6309	7	312	2223	617	341	10610	10382	5627	2	2743	2328	3584	3437	2941	1515	1830	538	972	2053	756	536	2173	2244	676	4064	2981	3	3385	12562	10745	19153	6989	5366	5306	4523	4337	5194	2013	905
bta-miR-27a-5p	75	26	37	35	15	150	117	65	239	142	0	14	76	59	28	117	74	30	1	22	20	12	50	40	29	75	5	41	75	37	21	84	235	88	55	13	0	33	298	249	758	611	30	18	14	33	54	61	9
bta-miR-27b	32152	17858	17139	15704	10869	35787	29659	27471	54892	63383	97	1442	10413	3560	2014	54943	63836	30168	2	15441	15225	22002	19496	16277	13416	19362	5109	7408	22033	3524	2483	10381	12114	4802	22105	16704	8	19800	30800	41652	28446	16234	26688	25650	24050	21160	20474	22354	10615
bta-miR-28	420	239	199	166	183	102	72	75	192	228	1	44	246	128	88	513	2152	736	0	168	208	262	348	253	58	65	16	35	84	46	43	326	434	121	333	644	0	306	744	1452	1123	220	457	304	309	310	363	96	37
bta-miR-296-3p	5460	1617	4045	2848	4438	1541	1200	1245	1952	3075	13	157	375	173	71	1336	244	149	24	2586	3523	3515	4360	3767	1650	1133	1127	1019	1221	288	178	221	255	124	1062	211	4	133	1367	219	192	105	6581	5908	5834	5295	4512	3038	2094
bta-miR-29a	901	608	430	416	211	466	391	328	751	1054	2	80	281	84	54	3993	1899	1440	0	468	370	661	406	659	297	351	112	140	263	242	129	427	337	124	1544	1393	0	1549	3779	4042	4824	1213	1126	961	905	590	753	287	204
bta-miR-30a-5p	339	129	153	154	143	350	316	258	428	561	16	957	6242	2423	1189	330	487805	266898	6	156	174	208	255	186	156	224	68	81	208	1755	1358	6082	5675	2312	148	187141	3	320547	306	474166	252765	436388	247	267	314	241	242	246	141
bta-miR-30b-5p	600	482	218	260	117	392	369	303	652	870	2	3	101	108	50	641	16704	8483	1	278	249	374	291	259	226	210	18	22	346	115	59	796	479	347	283	9001	1	1120	727	17254	14988	1733	720	850	699	583	765	499	183
bta-miR-30f	52	23	12	16	11	111	71	62	99	127	3	84	594	278	96	39	34752	7198	0	22	13	14	27	8	119	64	30	30	63	161	233	595	566	383	24	12762	0	5495	46	24483	12117	2934	31	47	18	40	47	105	45
bta-miR-323	2111	878	1128	835	862	1867	1629	1465	1494	2650	4	42	120	87	23	9	0	1	0	867	1005	869	853	455	1271	866	710	793	1010	52	67	69	85	50	4	0	0	0	11	2	1	2	2090	1860	1726	1663	1612	2924	1642
bta-miR-328	2328	1339	1107	922	902	554	505	439	582	758	2	40	137	84	21	1618	142	37	0	872	1304	1733	1461	1348	1676	406	581	400	805	88	156	155	208	56	857	81	0	88	1339	81	154	30	2274	2256	2002	1737	1493	1644	741
bta-miR-32	3444	4303	2022	2664	527	927	887	573	1982	1906	3	10	141	59	21	2285	1217	1175	0	1737	1178	3224	1531	1470	327	325	79	112	386	31	24	113	81	24	493	392	3	26	2720	2209	2083	176	7667	9723	9980	6567	6229	448	278
bta-miR-330	827	411	496	346	489	394	277	332	514	641	5	53	79	37	18	733	25	17	0	432	425	444	487	403	218	177	114	140	291	109	149	127	141	68	531	10	1	8	498	16	53	13	837	929	877	767	678	599	302
bta-miR-3432a	93	42	40	42	53	128	71	42	102	72	11	216	921	422	120	137	113	127	0	34	50	18	44	32	66	56	25	60	59	236	429	380	845	365	94	57	0	76	150	101	457	97	38	13	5	20	27	74	33
bta-miR-34a	3	1	1	2	3	0	2	0	2	2	0	0	0	0	0	23	1095	891	0	0	2	6	2	5	0	0	0	0	0	1	0	2	1	1	6	717	0	252	44	1645	1360	161	6	13	6	13	12	1	1
bta-miR-361	3455	1440	2419	1520	1745	1299	1002	1061	2223	2328	4	24	162	117	58	3407	1197	389	0	1005	2112	2598	2551	3862	725	717	319	332	1740	64	97	405	367	175	1951	331	1	301	4057	1074	1032	319	3128	2354	1764	1849	3014	2210	922
bta-miR-362-5p	745	593	469	327	319	97	97	96	220	261	0	11	58	59	25	492	1510	847	0	202	224	373	394	388	31	39	24	17	92	6	11	122	146	63	215	501	0	38	540	1116	1449	36	763	798	983	617	641	97	48
bta-miR-363	8998	6746	4432	3871	3062	3234	2918	2517	4684	6643	7	38	158	71	17	210	7074	2907	1	2009	1972	4093	3400	3142	1511	1361	689	767	1379	49	25	75	76	46	99	2827	1	815	401	6372	3384	420	7429	7694	10400	6808	5901	2498	1396
bta-miR-365-3p	42	42	19	14	10	16	8	7	20	33	0	1	6	1	2	47	390	85	0	42	36	91	81	51	42	17	5	7	55	49	16	128	34	98	56	97	0	15	389	374	287	19	178	160	200	115	115	82	25
bta-miR-370	4884	1702	3391	2339	3695	1706	1507	1624	2250	3302	2	30	129	77	16	11	0	0	2	1540	1558	1519	2071	1839	944	664	402	467	787	19	25	40	52	34	6	1	3	0	12	0	1	2	5760	5366	6188	5066	5079	3404	2126
bta-miR-374a	153	307	99	104	25	526	448	365	756	765	0	9	136	66	29	158	488	299	0	48	46	192	89	113	263	196	73	89	266	34	23	170	120	46	38	72	0	55	218	844	966	254	332	400	510	274	234	399	203
bta-miR-374b	521	684	311	260	200	1166	743	630	616	1082	1	9	100	59	20	649	2830	913	0	152	168	371	317	327	854	433	145	173	1133	34	25	172	143	51	210	970	0	238	592	4056	3578	674	508	469	712	475	535	1200	594
bta-miR-378	25739	9635	16940	12117	22161	15201	12530	13181	20829	27284	43	924	10206	6544	4254	8633	4474	3476	17	11768	11922	9814	15405	13104	5321	7176	2677	3592	7620	1077	873	7926	14961	8516	4666	1971	2	2778	9138	5474	7507	4141	20155	18874	17737	18429	18067	13744	7694
bta-miR-378c	4378	1407	3636	2462	3977	1474	1179	1252	2170	2808	4	110	1514	817	565	1445	792	704	4	1908	2120	1907	3082	3505	428	598	249	335	709	121	93	1406	2065	996	904	391	0	487	1925	1244	1463	702	3654	2973	2752	2816	3159	1310	761
bta-miR-378d	389	138	393	233	339	156	112	140	245	261	0	12	92	61	52	161	142	114	0	195	200	197	353	398	52	70	25	41	73	13	9	99	146	73	90	84	0	50	214	245	265	71	380	357	321	355	370	152	73
bta-miR-379	59152	22629	42890	28824	42601	64042	55356	66739	87468	130279	115	687	2582	1262	401	53	9	11	11	23601	31287	30198	36874	27481	12353	36043	8161	10243	21304	817	384	1032	1330	741	92	11	12	3	298	7	9	59	74617	57868	43009	47793	65492	63686	39579
bta-miR-381	126855	60674	67299	64843	69078	26103	26201	22789	41735	49433	46	187	884	448	171	306	16	18	5	76461	51587	56247	62965	31486	6728	13279	2880	4289	8243	283	167	400	364	153	142	25	34	4	626	20	23	17	146714	174428	202228	186167	136759	18277	11176
bta-miR-382	4622	1582	3129	2014	2763	9671	6998	7445	10073	15718	29	403	1260	712	235	5	0	0	4	1353	2126	1707	2391	1841	5212	5073	4623	5134	7016	405	649	540	925	439	6	2	0	1	24	0	0	14	6794	4294	4926	4116	4923	21551	13049
bta-miR-409a	5877	2456	3697	2956	2497	2227	1941	1881	3752	4380	6	21	80	53	16	3	1	2	0	2008	2283	3495	3726	3042	821	1045	259	307	1377	45	19	81	59	51	3	0	1	0	16	2	3	2	7742	7160	8141	6315	6060	3738	1793
bta-miR-411a	36540	33010	19018	17549	10564	13005	11870	9554	21617	23971	29	147	1029	378	142	99	9	9	3	13390	12248	20754	16784	14578	4088	5053	1278	1908	4875	227	167	762	675	251	60	8	10	0	319	5	10	5	52984	54380	53525	46576	42893	11642	5695
bta-miR-411c-5p	11232	4314	8309	5616	4205	2574	1769	1833	5396	5646	2	30	191	92	30	20	2	1	2	4453	6321	6041	7094	5668	927	872	375	410	1476	38	36	147	110	43	22	1	1	0	49	0	4	2	18227	15036	7994	10016	12876	3980	2073
bta-miR-423-3p	98516	45178	48623	39180	52287	61820	49447	47236	55927	80110	129	2752	7257	4803	1935	66867	11080	5534	22	44252	49807	49336	52798	44873	75968	38793	40008	37629	46141	4104	4425	6039	7526	3712	39969	5645	30	5477	53410	5502	7859	3476	73703	71521	75368	67922	61552	89478	46340
bta-miR-423-5p	60372	32860	42478	36116	53293	43909	34601	21741	39375	55846	479	9393	20597	14227	5556	43424	6909	3113	15	33711	33291	38710	44972	35994	56675	31513	22628	29643	31111	13890	16092	11556	25135	14576	21502	2863	18	3953	26770	6126	7678	5102	48991	48733	52747	53031	49425	51198	21571
bta-miR-429	1	0	0	0	0	0	0	0	0	0	0	2	47	24	19	5	5135	1527	0	1	1	0	0	0	0	0	0	0	0	0	2	108	93	50	0	1760	0	278	0	3057	1771	218	0	0	1	0	1	0	0
bta-miR-432	12409	5618	10277	6348	9500	12473	8257	8654	10332	15927	37	737	1893	1163	330	22	3	1	3	5124	7502	6196	7406	5751	9173	6446	10956	10255	8200	599	717	520	928	430	22	2	4	2	55	5	1	16	16929	13779	14465	14254	14871	28959	16531
bta-miR-433	5114	1632	3082	2058	5641	1290	680	858	673	1559	12	188	594	518	145	11	1	1	1	1419	2805	2076	3145	3920	4570	811	3183	2649	3015	205	339	347	471	239	5	3	0	0	27	1	1	1	3394	2365	3618	3771	4596	9580	4447
bta-miR-451	765890	833484	498887	734978	279923	288918	267583	199799	526577	520641	487	2180	9088	7275	2515	1230016	281	821	65	519611	341892	649783	471195	473336	152652	122929	31573	46077	186373	6034	2785	10843	6902	3621	404202	231	341	503	1084107	645	6249	23606	1201860	1497403	1916071	1242856	1199969	178492	91221
bta-miR-455-5p	17	3	2	2	11	1	2	0	3	4	0	5	52	27	11	6	337	160	0	3	5	4	3	2	1	1	0	0	0	24	17	72	74	22	2	352	0	140	3	215	110	36	4	7	7	6	1	1	0
bta-miR-484	23921	12436	12882	8739	7667	8418	6399	5844	9771	12185	30	367	1174	620	271	16836	846	281	2	7579	10795	14597	12376	13256	9658	4674	3986	4540	8842	576	447	946	829	408	11190	362	10	214	17461	655	979	315	19414	17474	16052	13062	14159	13748	6188
bta-miR-486	1215713	501823	842785	618501	900991	1015477	751560	677976	725279	1126090	6810	88800	185892	140037	39017	864379	224	243	322	528381	629547	678563	782516	867819	1549733	488603	1443453	1140053	856559	69509	71882	42044	70526	43655	459378	259	359	1422	762022	270	1426	23791	991292	890265	1222896	1041435	955696	2365722	1228502
bta-miR-493	28060	14484	17578	12958	15886	13648	12361	12013	23703	27681	28	156	536	260	113	94	4	4	6	14053	13383	13750	14968	12033	5403	7759	2506	3262	7183	215	105	189	235	119	73	3	3	1	244	2	8	15	33157	33430	35673	33086	29648	14656	7286
bta-miR-494	70815	23583	41220	24382	23261	7500	5566	5693	12719	13313	10	28	178	152	50	120	9	4	2	12893	20744	26089	28601	30661	3490	1936	1159	1076	6765	121	78	335	223	153	92	8	13	0	380	8	6	4	77451	68501	43006	42326	53379	21236	9685
bta-miR-495	7244	5399	2964	2918	1966	1238	1112	1270	1967	3054	3	17	67	39	18	44	3	2	1	2839	2285	2390	1904	656	324	413	107	89	393	26	21	85	78	36	12	3	3	0	59	1	1	1	9163	9725	9184	8935	7854	1178	571
bta-miR-502a	303	78	179	119	195	151	110	125	177	292	1	5	123	53	34	278	763	375	0	113	139	102	177	145	56	61	28	35	98	14	10	164	168	149	169	341	0	469	274	589	560	291	223	147	156	171	210	114	91
bta-miR-502b	257	83	183	111	189	164	116	127	198	266	0	7	115	54	35	232	646	310	0	96	135	82	172	166	48	77	26	35	112	20	5	125	121	128	157	296	0	426	228	500	431	266	186	151	150	130	188	146	85
bta-miR-504	1	1	1	0	1	0	1	1	0	0	2	29	128	46	17	10	37	16	1	0	1	0	0	1	2	0	0	0	1	48	63	120	130	73	1	40	0	92	3	44	24	35	0	1	2	0	0	2	0
bta-miR-505	4406	2188	2229	1919	1384	1743	1396	1210	2151	2610	4	48	271	169	111	1751	142	79	1	1221	1457	2467	2258	2609	1918	652	287	336	1650	109	110	442	491	236	549	56	1	86	1212	123	301	50	3565	3447	4320	2895	2881	2631	1139
bta-miR-532	14058	7763	6875	5822	8315	12650	10691	11182	14334	21323	33	781	7096	3583	2086	8575	21625	7399	5	8200	6652	5261	6322	3381	3082	6024	1921	2876	4303	909	681	4834	7833	4594	4415	7576	4	6176	5608	10918	8337	10381	9686	9715	11050	10741	8642	7218	4195
bta-miR-543	4846	2337	1683	1316	1561	2206	1708	1615	2743	3277	3	75	369	194	58	39	0	3	1	1410	1491	1244	1141	302	695	704	431	464	544	66	158	198	280	108	19	0	1	0	62	0	0	2	5365	6228	6138	5571	3686	3181	1721
bta-miR-574	806	721	696	558	558	163	115	81	154	291	2	137	780	365	286	283	4432	2541	2	413	417	556	591	680	422	128	99	117	164	89	109	287	648	243	175	2247	0	117	140	4524	2540	141	691	609	855	605	649	246	103
bta-miR-6119-5p	9117	6758	6704	4620	3232	1613	1364	1204	4487	4475	2	34	134	74	21	8946	787	427	1	3477	4972	7791	6675	8715	835	822	264	343	1449	44	29	150	141	39	4019	165	8	38	9590	658	1165	97	12906	11885	11627	7688	9203	1825	775
bta-miR-6120-3p	3747	1562	2464	1682	2258	4061	3446	4013	5539	8176	7	74	221	107	38	2748	98	44	1	3448	4278	3579	4219	2567	1708	4301	1052	1301	2350	169	138	132	203	106	2946	52	6	60	3746	87	121	239	5011	3765	2645	3275	3827	3979	2457
bta-miR-6524	182	215	118	142	33	3199	3138	2432	3240	4808	7	58	380	121	89	102	1826	1458	0	67	52	173	105	123	1094	1307	402	513	1123	74	40	205	209	67	31	564	0	1270	157	1865	1252	1782	331	346	330	251	289	1644	1090
bta-miR-6529a	5659	2260	2995	2378	3120	4232	3225	2685	3551	4822	11	354	757	418	134	2380	399	133	3	3216	3194	2919	3264	1491	2745	2705	1503	1730	2046	587	660	452	902	445	1534	171	2	85	1467	377	455	220	4988	5808	5628	5132	4174	4303	2765
bta-miR-652	8546	6556	6606	4951	6891	1065	785	918	2446	2298	1	16	107	53	35	5785	5126	3016	1	2847	3844	9015	9761	11608	415	469	139	146	1510	39	36	208	200	110	3366	2268	1	501	6986	5964	19197	1670	6751	5812	9166	5925	7493	1409	509
bta-miR-660	4959	2363	2363	2178	1973	1910	1491	1331	1497	2590	3	258	3751	1570	1067	4002	10020	3074	1	2474	2147	1904	1927	1485	1146	795	623	847	1185	313	276	3470	4310	2016	2026	4343	2	3331	3049	5470	4474	3940	3807	3218	3150	3625	3617	1692	1028
bta-miR-760-3p	228	89	172	126	257	137	115	95	97	157	5	63	136	73	15	139	124	58	20	136	206	187	230	206	412	119	237	140	163	86	152	118	246	101	112	82	0	107	137	115	180	57	268	259	289	238	240	421	228
bta-miR-7	5574	2003	3740	2722	2774	7464	6410	6554	12237	16873	16	267	876	400	223	10512	2833	2148	2	5144	5741	4931	5649	3545	3279	7862	1627	2083	4890	631	440	725	1254	1327	8460	1484	2	2036	10964	2277	3083	3955	6281	5011	4149	4677	5112	5726	3412
bta-miR-92a	444368	219360	236375	186166	179471	440193	308447	311087	403264	612096	1280	16107	52849	35027	11904	307706	42551	12314	130	183373	246706	303181	226195	145918	515783	253374	250938	228305	326251	28740	29762	30334	44884	28697	171229	20443	114	11783	196141	29134	25656	11863	413423	359400	331081	281558	239659	898864	444228
bta-miR-92b	488	257	290	201	187	382	199	228	262	381	7	121	422	326	132	517	167	66	0	204	263	314	224	158	579	174	526	383	222	83	136	167	378	184	223	83	0	33	320	73	89	21	414	396	363	309	287	884	478
bta-miR-9-5p	1062	643	685	569	355	1554	1405	1290	2568	3669	4	26	167	64	25	591	25	34	0	524	518	587	509	324	700	955	314	438	818	77	37	63	76	337	200	6	1	21	448	37	27	46	1271	1159	1322	1223	1101	1548	825
bta-miR-96	5	2	0	3	0	1	0	0	0	2	0	0	13	3	1	9	1151	889	0	2	0	3	3	1	2	0	0	0	0	0	0	5	3	1	0	339	0	129	0	1342	762	119	0	5	1	2	1	0	0
bta-miR-98	15722	9075	10491	7815	5525	8137	5667	5769	15451	17156	27	300	1284	495	232	15365	6049	4750	1	8573	12016	11158	11795	8410	4725	5307	2392	2954	7598	655	709	1313	1671	479	13592	2523	3	686	21968	5309	7033	1226	23263	17840	13136	14308	16877	13130	6339
bta-miR-99a-5p	52077	35438	31214	27635	30094	7997	7675	6733	14754	16668	39	1302	8641	3941	2942	147106	197219	72492	3	43761	38990	43853	44959	36807	4573	5854	1955	2569	5500	2636	2030	9777	11667	5491	56242	60261	24	50778	106216	103492	72295	21732	47881	49491	66939	50707	44235	5083	2747
bta-miR-99b	58	18	29	22	29	76	63	77	80	122	8	581	2591	1159	451	56	2442	892	0	37	34	26	28	21	36	40	17	28	37	535	594	1284	1923	1034	34	1188	0	1814	41	1247	834	868	80	68	63	64	43	99	54
[truncated: 8 more columns]
